# Supplementary material for: From Young to Older, the 4 Phases Method Is Efficient in Promoting Quick Weight, BMI, and Waist Circumference Reductions
Source: Healthcare (Basel). 2022 Jul 27;10(8):1398. doi: 10.3390/healthcare10081398 (PMC9332815; doi:10.3390/healthcare10081398)
Supplement: Supplementary file 1 [file healthcare-10-01398-s001.zip]

Archive with 1 entries (1 files):
- healthcare-1815304-supplementary.pdf
